# Supplementary material for: Examination of common culture medium for human hepatocytes and engineered heart tissue: Towards an evaluation of cardiotoxicity associated with hepatic drug metabolism in vitro
Source: PLoS One. 2024 Dec 23;19(12):e0315997. doi: 10.1371/journal.pone.0315997 (PMC11666010; doi:10.1371/journal.pone.0315997)
Supplement: S1 Table — (XLSX) [file pone.0315997.s005.xlsx]

## Sheet: Sheet1
Supplementary Table 1. Candidate common media for human cryopreserved hepatocytes and human iPS cell-derived engineered heart tissues.
		Component		Final Concentration
	HM meidum	William’s E Medium (A12176-01,Gibco)
		https://www.thermofisher.com/jp/ja/home/technical-resources/media-formulation.314.html
		Primary Hepatocyte Maintenance Supplements (CM4000, Gibco)	A cocktail solution	1/25
			Dexamethasone	0.1 μM
		https://www.thermofisher.com/jp/ja/home/references/protocols/drug-discovery/adme-tox-protocols/media-supplement-guide.html
	HM Dex (-) medium	William’s E Medium (A12176-01,Gibco)
		Primary Hepatocyte Maintenance Supplements (CM4000, Gibco)	A cocktail solution	1/25
		RPMI 1640 Meidum, no glutamine (21870-076, Gibco)
		https://www.thermofisher.com/jp/ja/home/technical-resources/media-formulation.121.html
	EHT medium	GlutaMAX (35050-061, Gibco)		1/100
		B27 supplement (17504 -044, Gibco)		1/50
		https://www.thermofisher.com/jp/ja/home/technical-resources/media-formulation.250.html
		Penicillin-Streptomycin Solution (168-23191, Fujifilm)		1/100
		aminocaproic acid (A2504, Sigma)		5 g/L
