# Supplementary material for: Examination of common culture medium for human hepatocytes and engineered heart tissue: Towards an evaluation of cardiotoxicity associated with hepatic drug metabolism in vitro
Source: PLoS One. 2024 Dec 23;19(12):e0315997. doi: 10.1371/journal.pone.0315997 (PMC11666010; doi:10.1371/journal.pone.0315997)
Supplement: S2 Table — (XLSX) [file pone.0315997.s006.xlsx]

## Sheet: Sheet1
Supplementary Table 2. Primer and probe sets used to evaluate human cryopreserved hepatocytes
	Gene symbol	Assay ID	Gene symbol	Assay ID
	CYP1A2	Hs00167927_m1	ALDB	Hs00163626_m1
	CYP2B6	Hs04183483_g1	UGT1A1	Hs02511055_s1
	CYP2C9	Hs00426397_m1	UGT1A3	Hs04194492_g1
	CYP2C19	Hs00426380_m1	GSTM1	Hs01683722_gH
	CYP2D6	Hs00164385_m1	GSTT1	Hs04399358_g1
	CYP3A4	Hs00430021_m1	AHR	Hs00169233_m1
	MRP2	Hs00960489_m1	PXR	Hs00243666_m1
	BSEP	Hs00994811_m1	CAR	Hs00231959_m1
	OATP1B1	Hs00272374_m1	GR	Hs00230813_m1
	NTCP	Hs00161820_m1	HNF4A	Hs00230853_m1
	ALB	Hs00609411_m1
