# Supplementary material for: Examination of common culture medium for human hepatocytes and engineered heart tissue: Towards an evaluation of cardiotoxicity associated with hepatic drug metabolism in vitro
Source: PLoS One. 2024 Dec 23;19(12):e0315997. doi: 10.1371/journal.pone.0315997 (PMC11666010; doi:10.1371/journal.pone.0315997)
Supplement: S3 Table — (XLSX) [file pone.0315997.s007.xlsx]

## Sheet: Sheet1
Supplementary Table 3. Primer used to evaluate human iPS cell-derived Engineered Heart Tissue
	Gene symbol	Primer sequences	Gene symbol	Primer sequences
	CACNA1C	F: AAGGCTACCTGGATTGGATCAC	TMEM38A	F: CATTGCTTCGGGAGCTACAT
		R: GCCACGTTTTCGGTGTTGAC		R: GAGTTTCACAGGCAGGAAGC
	KCNJ2	F: TGTCACGGATGAATGCCCAA	PDE3A	F: CTGGCCAACCTTCAGGAATC
		R: CAAACACAGCTTGCCGTCTC		R: GCCTCTTGGTTTCCCTTTCTC
	RYR2	F: GGGACGAGTTCTCTGTGCTC	MYH6	F: TTCATTGACTTTGGCATGGA
		R: CCACCCAGACATTAGCAGGT		R: GGCTTCTGGAAATTGTTGGA
	JPH2	F: GCCAGAAAGTGGAGCACAGT	MYH7	F: TGATCTGGAGCTGACACTGG
		R: GCAATGTTGGACTCCTGGTT		R: CAGGGTGTTGACCTTGTCCT
	ATP2A2	F: AAGAGGACAACCCGGACTTT	TNNC1	F: CAGCAAAGGGAAATCTGAGG
		R: GTGACATGGACAGGCAGATG		R: TGATGGTCTCGCCTGTAGC
	ATP2B1	F: TGTGTTGGCAAGAGAGATGAAGA	TNNT2	F: TTCACCAAAGATCTGCTCCTCGCT
		R: GGGTCACATTCAGGAACTTTACA		R: TTATTACTGGTGTGGAGTGGGTGTGG
	CASQ2	F: ACAGAAGAGGAGCTGGTGGA	ACTN1	F: GGCAAGATGAGAGTGCACAA
		R: GGAATTCGTAGCCATCTGGA		R: AGATGTCCTGGATGGCAAAG
	PLN	F: CAACTGTTCCCATAAACTGGGTGA	GJA1	F: CTCGCCTATGTCTCCTCCTG
		F: AAGCTGGCAGCCAAATATGAGATAA		F: TCTGGTTATCATCGGGGAAA
	ADRB1	R: ACGCTCACCAACCTCTTCAT
		F: CAATGACACACAGGGTCTCG
